# Supplementary material for: UVB Induces a Genome-Wide Acting Negative Regulatory Mechanism That Operates at the Level of Transcription Initiation in Human Cells
Source: PLoS Genet. 2014 Jul 24;10(7):e1004483. doi: 10.1371/journal.pgen.1004483 (PMC4109906; doi:10.1371/journal.pgen.1004483)
Supplement: Table S2 — List of genes represented in Figure 4 of the main text in each clusters (Aa-Ag and B) of the top 4500 expressed genes. This file also contains the list of the selected repair genes in each clusters (Repair a–e) represented in Figure 5 of the main text. Refseq gene entries were used as gene names. (XLSX) [file pgen.1004483.s006.xlsx]

## Sheet: Aa
NM_000034
NM_000101
NM_000117
NM_000154
NM_000244
NM_000308
NM_000445
NM_000528
NM_000548
NM_000725
NM_000754
NM_001001329
NM_001001410
NM_001001433
NM_001002251
NM_001002252
NM_001003962
NM_001005862
NM_001006109
NM_001006933
NM_001008395
NM_001008739
NM_001012426
NM_001012427
NM_001012478
NM_001013839
NM_001013841
NM_001014795
NM_001015002
NM_001015054
NM_001017405
NM_001018
NM_001018070
NM_001018108
NM_001018837
NM_001024845
NM_001025107
NM_001025205
NM_001029896
NM_001030001
NM_001031677
NM_001033024
NM_001033859
NM_001034023
NM_001034833
NM_001038707
NM_001039469
NM_001039517
NM_001039613
NM_001042476
NM_001048194
NM_001048195
NM_001065
NM_001076683
NM_001077183
NM_001077186
NM_001077351
NM_001077352
NM_001077365
NM_001077366
NM_001077523
NM_001079880
NM_001079881
NM_001079882
NM_001080506
NM_001083601
NM_001084
NM_001092
NM_001098426
NM_001098509
NM_001098534
NM_001098620
NM_001098811
NM_001098812
NM_001098813
NM_001099737
NM_001100913
NM_001102397
NM_001102398
NM_001102399
NM_001111
NM_001114382
NM_001119
NM_001122837
NM_001122839
NM_001122957
NM_001124756
NM_001127229
NM_001127230
NM_001127617
NM_001127695
NM_001128844
NM_001128849
NM_001128852
NM_001128853
NM_001128854
NM_001128911
NM_001128912
NM_001128913
NM_001128914
NM_001130028
NM_001130040
NM_001131015
NM_001134772
NM_001134773
NM_001134939
NM_001135053
NM_001135821
NM_001135822
NM_001135861
NM_001135943
NM_001135944
NM_001135954
NM_001136007
NM_001136008
NM_001136011
NM_001136012
NM_001136041
NM_001136113
NM_001136114
NM_001136195
NM_001136196
NM_001136204
NM_001136232
NM_001142281
NM_001142643
NM_001142798
NM_001142799
NM_001143668
NM_001143775
NM_001144766
NM_001144961
NM_001145023
NM_001145297
NM_001145298
NM_001145299
NM_001145338
NM_001145415
NM_001145524
NM_001145547
NM_001145548
NM_001155
NM_001212
NM_001235
NM_001269
NM_001271
NM_001294
NM_001312
NM_001417
NM_001481
NM_001493
NM_001567
NM_001619
NM_001655
NM_001667
NM_001719
NM_001749
NM_001823
NM_001893
NM_001954
NM_002004
NM_002013
NM_002096
NM_002370
NM_002437
NM_002455
NM_002513
NM_002524
NM_002573
NM_002592
NM_002624
NM_002627
NM_002712
NM_002720
NM_002733
NM_002741
NM_002743
NM_002744
NM_002773
NM_002788
NM_002795
NM_002796
NM_002801
NM_002803
NM_002804
NM_002811
NM_002815
NM_002868
NM_002870
NM_002896
NM_003040
NM_003072
NM_003079
NM_003190
NM_003302
NM_003315
NM_003321
NM_003343
NM_003345
NM_003609
NM_003682
NM_003753
NM_003763
NM_003765
NM_003827
NM_003863
NM_003878
NM_003926
NM_003938
NM_004068
NM_004134
NM_004200
NM_004322
NM_004341
NM_004422
NM_004423
NM_004444
NM_004448
NM_004475
NM_004489
NM_004551
NM_004592
NM_004599
NM_004639
NM_004643
NM_004669
NM_004706
NM_004783
NM_004819
NM_004954
NM_005007
NM_005009
NM_005016
NM_005053
NM_005094
NM_005157
NM_005178
NM_005186
NM_005370
NM_005453
NM_005510
NM_005528
NM_005552
NM_005560
NM_005561
NM_005698
NM_005704
NM_005720
NM_005826
NM_005881
NM_005882
NM_005971
NM_005973
NM_005980
NM_006049
NM_006084
NM_006110
NM_006118
NM_006184
NM_006221
NM_006232
NM_006270
NM_006289
NM_006295
NM_006297
NM_006370
NM_006374
NM_006503
NM_006519
NM_006694
NM_006712
NM_006836
NM_006913
NM_006943
NM_006993
NM_007002
NM_007024
NM_007108
NM_007126
NM_007144
NM_007171
NM_007192
NM_007213
NM_007245
NM_007279
NM_007310
NM_012127
NM_012181
NM_012200
NM_012235
NM_012326
NM_012426
NM_012432
NM_012469
NM_012477
NM_013258
NM_013260
NM_013342
NM_013349
NM_013449
NM_014046
NM_014172
NM_014182
NM_014189
NM_014190
NM_014239
NM_014246
NM_014255
NM_014292
NM_014371
NM_014402
NM_014595
NM_014608
NM_014612
NM_014738
NM_014765
NM_014771
NM_014853
NM_014891
NM_014901
NM_015004
NM_015050
NM_015111
NM_015146
NM_015171
NM_015197
NM_015219
NM_015288
NM_015343
NM_015386
NM_015448
NM_015503
NM_015528
NM_015649
NM_015658
NM_015840
NM_015841
NM_015908
NM_015916
NM_015949
NM_016029
NM_016032
NM_016063
NM_016068
NM_016074
NM_016100
NM_016202
NM_016360
NM_016456
NM_016457
NM_016535
NM_016538
NM_016592
NM_016604
NM_016638
NM_016946
NM_017422
NM_017490
NM_017595
NM_017607
NM_017720
NM_017740
NM_017802
NM_017838
NM_017857
NM_017859
NM_017870
NM_017914
NM_017916
NM_018031
NM_018049
NM_018107
NM_018161
NM_018358
NM_018473
NM_018639
NM_018694
NM_018837
NM_018845
NM_018973
NM_018998
NM_019100
NM_019104
NM_019884
NM_020137
NM_020145
NM_020187
NM_020196
NM_020239
NM_020441
NM_020457
NM_020524
NM_020664
NM_020679
NM_020701
NM_020710
NM_020753
NM_020920
NM_021079
NM_021158
NM_021184
NM_021198
NM_021228
NM_021640
NM_021805
NM_021910
NM_021988
NM_022066
NM_022075
NM_022372
NM_022442
NM_022737
NM_022762
NM_023933
NM_024041
NM_024068
NM_024108
NM_024297
NM_024316
NM_024321
NM_024516
NM_024540
NM_024589
NM_024671
NM_024729
NM_024819
NM_024897
NM_025029
NM_025140
NM_025202
NM_025207
NM_025219
NM_025241
NM_030782
NM_030971
NM_030974
NM_031207
NM_031286
NM_031288
NM_031432
NM_031458
NM_031477
NM_031925
NM_031989
NM_032223
NM_032271
NM_032272
NM_032332
NM_032339
NM_032340
NM_032356
NM_032376
NM_032477
NM_032478
NM_032520
NM_032709
NM_032789
NM_032905
NM_032926
NM_032989
NM_033015
NM_033082
NM_033396
NM_033453
NM_033504
NM_052837
NM_052844
NM_052897
NM_053050
NM_057092
NM_080702
NM_080703
NM_130470
NM_130471
NM_130472
NM_130473
NM_130474
NM_130475
NM_130476
NM_130781
NM_130799
NM_130802
NM_133177
NM_133178
NM_133180
NM_133491
NM_134421
NM_138300
NM_138349
NM_138353
NM_138355
NM_138383
NM_138457
NM_138575
NM_138793
NM_138795
NM_139062
NM_144580
NM_144703
NM_144723
NM_144998
NM_145182
NM_145714
NM_145729
NM_145754
NM_145897
NM_147190
NM_148414
NM_148415
NM_148416
NM_152132
NM_152221
NM_153001
NM_153741
NM_170746
NM_172208
NM_172209
NM_172341
NM_173595
NM_173618
NM_174893
NM_174905
NM_175573
NM_176801
NM_176812
NM_176880
NM_177423
NM_177938
NM_177939
NM_178031
NM_178314
NM_181336
NM_181528
NM_181746
NM_181847
NM_182498
NM_182557
NM_182642
NM_182688
NM_183001
NM_183352
NM_184043
NM_194259
NM_194260
NM_194261
NM_198406
NM_198596
NM_198686
NM_198883
NM_198925
NM_198953
NM_198954
NM_198977
NM_199141
NM_199144
NM_199337
NM_201222
NM_201398
NM_207013
NM_207354
NM_207518
NM_212533
NM_000104

## Sheet: Ab
NM_000086
NM_000125
NM_000188
NM_000190
NM_000213
NM_000398
NM_000484
NM_000532
NM_000637
NM_000712
NM_000713
NM_000853
NM_000884
NM_000966
NM_000995
NM_001001521
NM_001001701
NM_001001710
NM_001002000
NM_001002001
NM_001002002
NM_001002295
NM_001002857
NM_001002858
NM_001003395
NM_001003396
NM_001003397
NM_001003696
NM_001003697
NM_001003701
NM_001003703
NM_001005207
NM_001005273
NM_001005291
NM_001005360
NM_001005361
NM_001005362
NM_001005476
NM_001005731
NM_001005735
NM_001005753
NM_001006617
NM_001006619
NM_001006620
NM_001006621
NM_001007026
NM_001007565
NM_001008491
NM_001008492
NM_001008495
NM_001008539
NM_001008660
NM_001008710
NM_001008711
NM_001008712
NM_001008844
NM_001008938
NM_001009566
NM_001009932
NM_001009933
NM_001009934
NM_001014842
NM_001015891
NM_001017916
NM_001017919
NM_001018003
NM_001024809
NM_001025105
NM_001025253
NM_001031711
NM_001031803
NM_001031847
NM_001032283
NM_001032284
NM_001032391
NM_001033047
NM_001034025
NM_001034915
NM_001037633
NM_001039675
NM_001040668
NM_001042424
NM_001042432
NM_001042467
NM_001042529
NM_001042532
NM_001042724
NM_001068
NM_001077206
NM_001077207
NM_001077208
NM_001077261
NM_001077484
NM_001079812
NM_001080495
NM_001080517
NM_001080855
NM_001098398
NM_001098504
NM_001098536
NM_001099406
NM_001099432
NM_001100595
NM_001100812
NM_001101662
NM_001113348
NM_001113491
NM_001113492
NM_001114093
NM_001122740
NM_001122741
NM_001122742
NM_001122825
NM_001122826
NM_001122827
NM_001127320
NM_001128833
NM_001134364
NM_001134395
NM_001134396
NM_001134398
NM_001134477
NM_001135699
NM_001135702
NM_001135771
NM_001136015
NM_001136129
NM_001136130
NM_001136153
NM_001136157
NM_001136158
NM_001136159
NM_001139466
NM_001139467
NM_001139468
NM_001142593
NM_001142594
NM_001142935
NM_001143906
NM_001144
NM_001144831
NM_001145156
NM_001145157
NM_001145264
NM_001145301
NM_001145302
NM_001145416
NM_001145453
NM_001145514
NM_001145515
NM_001145666
NM_001145667
NM_001191
NM_001217
NM_001357
NM_001358
NM_001382
NM_001424
NM_001457
NM_001469
NM_001520
NM_001530
NM_001551
NM_001568
NM_001681
NM_001685
NM_001769
NM_001876
NM_001892
NM_001903
NM_001915
NM_001940
NM_001982
NM_001983
NM_002051
NM_002074
NM_002076
NM_002154
NM_002213
NM_002227
NM_002265
NM_002375
NM_002495
NM_002525
NM_002567
NM_002582
NM_002583
NM_002585
NM_002588
NM_002786
NM_002799
NM_002816
NM_002840
NM_002850
NM_002859
NM_002865
NM_002869
NM_002874
NM_002951
NM_003100
NM_003119
NM_003128
NM_003164
NM_003172
NM_003223
NM_003287
NM_003334
NM_003339
NM_003341
NM_003344
NM_003371
NM_003377
NM_003400
NM_003406
NM_003481
NM_003600
NM_003628
NM_003634
NM_003756
NM_003875
NM_003902
NM_003945
NM_003980
NM_003981
NM_004039
NM_004044
NM_004162
NM_004176
NM_004360
NM_004371
NM_004381
NM_004393
NM_004394
NM_004404
NM_004415
NM_004459
NM_004496
NM_004514
NM_004524
NM_004540
NM_004546
NM_004548
NM_004565
NM_004607
NM_004738
NM_004739
NM_004747
NM_004844
NM_004859
NM_004902
NM_004930
NM_004945
NM_004973
NM_004996
NM_005030
NM_005051
NM_005079
NM_005119
NM_005153
NM_005173
NM_005176
NM_005219
NM_005243
NM_005264
NM_005336
NM_005500
NM_005544
NM_005573
NM_005597
NM_005626
NM_005647
NM_005648
NM_005663
NM_005697
NM_005744
NM_005781
NM_005805
NM_005852
NM_005885
NM_005898
NM_005902
NM_005956
NM_005969
NM_006015
NM_006045
NM_006070
NM_006083
NM_006155
NM_006156
NM_006185
NM_006191
NM_006254
NM_006263
NM_006265
NM_006305
NM_006312
NM_006317
NM_006372
NM_006379
NM_006386
NM_006388
NM_006401
NM_006405
NM_006411
NM_006560
NM_006565
NM_006618
NM_006624
NM_006640
NM_006645
NM_006663
NM_006700
NM_006730
NM_006761
NM_006817
NM_006867
NM_006868
NM_006990
NM_007008
NM_007014
NM_007106
NM_007112
NM_007122
NM_007166
NM_007194
NM_007235
NM_007273
NM_012112
NM_012138
NM_012197
NM_012201
NM_012218
NM_012228
NM_012319
NM_012339
NM_012408
NM_013265
NM_013275
NM_013451
NM_013986
NM_014017
NM_014038
NM_014203
NM_014216
NM_014263
NM_014323
NM_014325
NM_014390
NM_014515
NM_014666
NM_014667
NM_014668
NM_014742
NM_014756
NM_014766
NM_014835
NM_014886
NM_014899
NM_014933
NM_014943
NM_014944
NM_014966
NM_015013
NM_015100
NM_015130
NM_015168
NM_015172
NM_015175
NM_015294
NM_015299
NM_015308
NM_015332
NM_015491
NM_015578
NM_015872
NM_015902
NM_015906
NM_015938
NM_016019
NM_016049
NM_016073
NM_016079
NM_016086
NM_016131
NM_016211
NM_016283
NM_016309
NM_016395
NM_016463
NM_016468
NM_016525
NM_016576
NM_016628
NM_017583
NM_017602
NM_017620
NM_017660
NM_017679
NM_017697
NM_017789
NM_017811
NM_017921
NM_018026
NM_018064
NM_018255
NM_018281
NM_018304
NM_018381
NM_018682
NM_018915
NM_018959
NM_019896
NM_020198
NM_020300
NM_020311
NM_020312
NM_020338
NM_020689
NM_020770
NM_020775
NM_020812
NM_020820
NM_021141
NM_021235
NM_021239
NM_021943
NM_022132
NM_022365
NM_022464
NM_022731
NM_022821
NM_022833
NM_024031
NM_024040
NM_024066
NM_024069
NM_024101
NM_024117
NM_024551
NM_024573
NM_024612
NM_024830
NM_024915
NM_024923
NM_025154
NM_025233
NM_030582
NM_030674
NM_030877
NM_031407
NM_032050
NM_032051
NM_032052
NM_032122
NM_032227
NM_032350
NM_032359
NM_032403
NM_032408
NM_032582
NM_032741
NM_032870
NM_032878
NM_032943
NM_033018
NM_033020
NM_033090
NM_033198
NM_033408
NM_033625
NM_052886
NM_052951
NM_080391
NM_080748
NM_080820
NM_100486
NM_130440
NM_130445
NM_130787
NM_130853
NM_130854
NM_130855
NM_133337
NM_138578
NM_138615
NM_138639
NM_138962
NM_139135
NM_139207
NM_139312
NM_144498
NM_144716
NM_145690
NM_145791
NM_145793
NM_145796
NM_145862
NM_147686
NM_152437
NM_152493
NM_153280
NM_153759
NM_170665
NM_170695
NM_170711
NM_170721
NM_173156
NM_173208
NM_173210
NM_173481
NM_173685
NM_174871
NM_174923
NM_174953
NM_174954
NM_174955
NM_174956
NM_174957
NM_174958
NM_175931
NM_176783
NM_178313
NM_181054
NM_181672
NM_181673
NM_181838
NM_182641
NM_182666
NM_182697
NM_182709
NM_182710
NM_182931
NM_183047
NM_183048
NM_184234
NM_198055
NM_198390
NM_198433
NM_198434
NM_198435
NM_198436
NM_198437
NM_198536
NM_198896
NM_199413
NM_199414
NM_201379
NM_201382
NM_201383
NM_201413
NM_201414
NM_201568
NM_201569
NM_203305
NM_206927
NM_206928
NM_206929
NM_206930
NM_207005
NM_207336
NM_212479
NM_212539

## Sheet: Ac
NM_000100
NM_000224
NM_000281
NM_000365
NM_000434
NM_000507
NM_000574
NM_000903
NM_000943
NM_000967
NM_000968
NM_000970
NM_000973
NM_000975
NM_000978
NM_000985
NM_000992
NM_000993
NM_000994
NM_000997
NM_000998
NM_001001683
NM_001001790
NM_001001937
NM_001002
NM_001002032
NM_001002033
NM_001002258
NM_001003
NM_001004333
NM_001005
NM_001005290
NM_001006935
NM_001006937
NM_001007
NM_001007073
NM_001007793
NM_001012
NM_001012270
NM_001012271
NM_001013663
NM_001016
NM_001018016
NM_001018017
NM_001020
NM_001023
NM_001024211
NM_001024662
NM_001025433
NM_001025434
NM_001030
NM_001031684
NM_001032279
NM_001032291
NM_001033678
NM_001033853
NM_001035267
NM_001037738
NM_001039672
NM_001039673
NM_001039842
NM_001040160
NM_001040161
NM_001040162
NM_001040165
NM_001040438
NM_001042559
NM_001044390
NM_001044391
NM_001044392
NM_001044393
NM_001047160
NM_001078166
NM_001078172
NM_001079539
NM_001085372
NM_001098790
NM_001098791
NM_001099436
NM_001099693
NM_001100620
NM_001100814
NM_001113205
NM_001113206
NM_001113207
NM_001114309
NM_001114752
NM_001124767
NM_001128228
NM_001130688
NM_001130689
NM_001130991
NM_001134321
NM_001134484
NM_001134485
NM_001134493
NM_001134693
NM_001135208
NM_001135239
NM_001136136
NM_001136137
NM_001136199
NM_001136478
NM_001142401
NM_001142402
NM_001142403
NM_001142404
NM_001142464
NM_001142465
NM_001143760
NM_001143985
NM_001145125
NM_001145155
NM_001145463
NM_001152
NM_001168
NM_001255
NM_001280
NM_001281
NM_001306
NM_001352
NM_001356
NM_001402
NM_001418
NM_001641
NM_001675
NM_001686
NM_001689
NM_001697
NM_001743
NM_001780
NM_001827
NM_001867
NM_001908
NM_001930
NM_001961
NM_001988
NM_002105
NM_002106
NM_002129
NM_002136
NM_002137
NM_002139
NM_002156
NM_002165
NM_002166
NM_002167
NM_002168
NM_002263
NM_002266
NM_002273
NM_002276
NM_002295
NM_002305
NM_002306
NM_002319
NM_002353
NM_002354
NM_002415
NM_002456
NM_002489
NM_002520
NM_002537
NM_002568
NM_002574
NM_002628
NM_002648
NM_002814
NM_002818
NM_002893
NM_002948
NM_002952
NM_002954
NM_002999
NM_003016
NM_003090
NM_003107
NM_003130
NM_003134
NM_003222
NM_003226
NM_003295
NM_003313
NM_003329
NM_003359
NM_003512
NM_003518
NM_003528
NM_003543
NM_003562
NM_003568
NM_003689
NM_003720
NM_003731
NM_003766
NM_003846
NM_003860
NM_003883
NM_003944
NM_004046
NM_004064
NM_004089
NM_004092
NM_004104
NM_004178
NM_004217
NM_004242
NM_004343
NM_004396
NM_004433
NM_004470
NM_004545
NM_004593
NM_004718
NM_004725
NM_004925
NM_004960
NM_004965
NM_005001
NM_005004
NM_005066
NM_005080
NM_005133
NM_005195
NM_005216
NM_005318
NM_005319
NM_005324
NM_005347
NM_005381
NM_005520
NM_005542
NM_005563
NM_005566
NM_005642
NM_005694
NM_005834
NM_005851
NM_005911
NM_005917
NM_006009
NM_006010
NM_006016
NM_006026
NM_006029
NM_006079
NM_006082
NM_006088
NM_006142
NM_006233
NM_006280
NM_006339
NM_006362
NM_006389
NM_006408
NM_006423
NM_006510
NM_006586
NM_006594
NM_006622
NM_006670
NM_006805
NM_006844
NM_006858
NM_006887
NM_006924
NM_006978
NM_007019
NM_007234
NM_007276
NM_012068
NM_012083
NM_012100
NM_012207
NM_012248
NM_012317
NM_012342
NM_012456
NM_012461
NM_013230
NM_013332
NM_013376
NM_013406
NM_013442
NM_013446
NM_014041
NM_014176
NM_014245
NM_014445
NM_014501
NM_014599
NM_014624
NM_015161
NM_015392
NM_015415
NM_015626
NM_015871
NM_015950
NM_016045
NM_016048
NM_016062
NM_016065
NM_016127
NM_016167
NM_016185
NM_016286
NM_016406
NM_016466
NM_016470
NM_016497
NM_016520
NM_016581
NM_017443
NM_017567
NM_017670
NM_017872
NM_017983
NM_018129
NM_018137
NM_018269
NM_018285
NM_018975
NM_018976
NM_019107
NM_020188
NM_020672
NM_020895
NM_020899
NM_021005
NM_021052
NM_021063
NM_021105
NM_021173
NM_021177
NM_021210
NM_021242
NM_021644
NM_021960
NM_022044
NM_022119
NM_022149
NM_022553
NM_023012
NM_023935
NM_023937
NM_024051
NM_024099
NM_024116
NM_024307
NM_024309
NM_024320
NM_024348
NM_024863
NM_025069
NM_025072
NM_025230
NM_025232
NM_030630
NM_030811
NM_030920
NM_031157
NM_031243
NM_031287
NM_031372
NM_031420
NM_031472
NM_031966
NM_032020
NM_032306
NM_032309
NM_032313
NM_032357
NM_032360
NM_032366
NM_032593
NM_032636
NM_032704
NM_032822
NM_032901
NM_032928
NM_033301
NM_033414
NM_033445
NM_033630
NM_053024
NM_053275
NM_080592
NM_080593
NM_080648
NM_080649
NM_130844
NM_130898
NM_133467
NM_134265
NM_134323
NM_138720
NM_138730
NM_144568
NM_144589
NM_145806
NM_147780
NM_147781
NM_147782
NM_147783
NM_152392
NM_152766
NM_152834
NM_170679
NM_170750
NM_172251
NM_173207
NM_173209
NM_177925
NM_178569
NM_178858
NM_181353
NM_181441
NM_181454
NM_181455
NM_181456
NM_181462
NM_181463
NM_181464
NM_181465
NM_181696
NM_181697
NM_181738
NM_181799
NM_181800
NM_181801
NM_181802
NM_181803
NM_182547
NM_182649
NM_182763
NM_182810
NM_183237
NM_183241
NM_197964
NM_198336
NM_198337
NM_198938
NM_199185
NM_199187
NM_199440
NM_203344
NM_203401
NM_203433
NM_206915
NM_206917
NM_206918
NM_213725

## Sheet: Ad
NM_000269
NM_000303
NM_000449
NM_000512
NM_000520
NM_000546
NM_000909
NM_000918
NM_000942
NM_000984
NM_000989
NM_000996
NM_000999
NM_001001563
NM_001001852
NM_001002019
NM_001002020
NM_001002836
NM_001003796
NM_001003810
NM_001003897
NM_001004105
NM_001004106
NM_001004128
NM_001005335
NM_001005526
NM_001005849
NM_001005915
NM_001012456
NM_001013
NM_001015885
NM_001017956
NM_001017957
NM_001017958
NM_001018136
NM_001018138
NM_001018139
NM_001024210
NM_001024736
NM_001024959
NM_001024960
NM_001025091
NM_001025603
NM_001031734
NM_001032
NM_001032280
NM_001032282
NM_001032293
NM_001032363
NM_001033112
NM_001033522
NM_001035254
NM_001035258
NM_001037283
NM_001039366
NM_001039367
NM_001039618
NM_001039619
NM_001039671
NM_001040217
NM_001040649
NM_001042351
NM_001042425
NM_001048199
NM_001077446
NM_001077628
NM_001078174
NM_001078175
NM_001078176
NM_001083590
NM_001090
NM_001098204
NM_001098205
NM_001098206
NM_001098207
NM_001098507
NM_001099285
NM_001099695
NM_001099696
NM_001100603
NM_001107
NM_001113182
NM_001114600
NM_001122821
NM_001126050
NM_001126051
NM_001126059
NM_001126112
NM_001126113
NM_001126114
NM_001126337
NM_001127192
NM_001127193
NM_001127194
NM_001127195
NM_001127196
NM_001127218
NM_001127396
NM_001127399
NM_001127400
NM_001127401
NM_001127889
NM_001128916
NM_001128917
NM_001130041
NM_001130057
NM_001134222
NM_001134387
NM_001134388
NM_001134389
NM_001135734
NM_001136262
NM_001136264
NM_001136266
NM_001136267
NM_001136268
NM_001136269
NM_001137673
NM_001142418
NM_001142423
NM_001142424
NM_001142425
NM_001142426
NM_001142429
NM_001142430
NM_001142434
NM_001142560
NM_001143761
NM_001143762
NM_001143841
NM_001143842
NM_001143843
NM_001144932
NM_001145144
NM_001145364
NM_001145408
NM_001145409
NM_001145410
NM_001145426
NM_001145461
NM_001145462
NM_001145652
NM_001261
NM_001293
NM_001324
NM_001415
NM_001428
NM_001441
NM_001513
NM_001532
NM_001533
NM_001536
NM_001540
NM_001552
NM_001614
NM_001663
NM_001696
NM_001707
NM_001834
NM_001894
NM_001909
NM_001984
NM_002082
NM_002138
NM_002140
NM_002211
NM_002212
NM_002230
NM_002360
NM_002388
NM_002466
NM_002467
NM_002475
NM_002484
NM_002490
NM_002512
NM_002539
NM_002623
NM_002626
NM_002660
NM_002687
NM_002734
NM_002793
NM_002797
NM_002823
NM_002826
NM_002966
NM_003011
NM_003017
NM_003029
NM_003076
NM_003093
NM_003094
NM_003095
NM_003110
NM_003131
NM_003146
NM_003204
NM_003220
NM_003225
NM_003244
NM_003246
NM_003276
NM_003340
NM_003362
NM_003405
NM_003407
NM_003418
NM_003457
NM_003463
NM_003502
NM_003565
NM_003651
NM_003670
NM_003685
NM_003714
NM_003751
NM_003757
NM_003979
NM_003993
NM_004040
NM_004050
NM_004069
NM_004074
NM_004095
NM_004175
NM_004182
NM_004218
NM_004235
NM_004252
NM_004300
NM_004308
NM_004358
NM_004428
NM_004436
NM_004494
NM_004515
NM_004516
NM_004526
NM_004559
NM_004596
NM_004597
NM_004630
NM_004651
NM_004728
NM_004741
NM_004955
NM_004966
NM_005005
NM_005008
NM_005034
NM_005067
NM_005105
NM_005252
NM_005274
NM_005275
NM_005334
NM_005517
NM_005524
NM_005655
NM_005679
NM_005700
NM_005718
NM_005719
NM_005726
NM_005729
NM_005742
NM_005782
NM_005804
NM_005827
NM_005837
NM_005916
NM_005953
NM_005979
NM_005994
NM_006022
NM_006109
NM_006114
NM_006196
NM_006230
NM_006304
NM_006320
NM_006325
NM_006331
NM_006337
NM_006354
NM_006399
NM_006406
NM_006471
NM_006472
NM_006476
NM_006516
NM_006662
NM_006715
NM_006782
NM_006791
NM_006808
NM_006812
NM_006816
NM_006824
NM_006854
NM_006886
NM_006923
NM_006936
NM_006937
NM_006949
NM_007097
NM_007099
NM_007100
NM_007350
NM_007363
NM_012071
NM_012215
NM_012286
NM_012289
NM_012325
NM_012341
NM_012412
NM_012423
NM_013368
NM_013393
NM_013400
NM_013402
NM_013438
NM_013995
NM_014042
NM_014169
NM_014232
NM_014302
NM_014303
NM_014313
NM_014320
NM_014374
NM_014394
NM_014456
NM_014502
NM_014578
NM_014706
NM_014761
NM_014764
NM_014814
NM_014940
NM_014999
NM_015169
NM_015462
NM_015530
NM_015607
NM_015609
NM_015670
NM_015853
NM_015925
NM_015945
NM_015965
NM_015972
NM_015982
NM_015997
NM_015999
NM_016022
NM_016034
NM_016058
NM_016061
NM_016085
NM_016139
NM_016145
NM_016199
NM_016226
NM_016243
NM_016304
NM_016306
NM_016417
NM_016480
NM_016587
NM_017436
NM_017626
NM_017727
NM_017828
NM_017841
NM_017883
NM_017966
NM_018061
NM_018074
NM_018093
NM_018106
NM_018379
NM_018445
NM_018447
NM_018509
NM_018997
NM_019015
NM_019606
NM_020127
NM_020195
NM_020216
NM_020368
NM_020410
NM_020685
NM_020832
NM_021009
NM_021103
NM_021109
NM_021178
NM_021243
NM_021575
NM_021830
NM_021872
NM_021873
NM_021923
NM_021991
NM_022070
NM_022077
NM_022105
NM_022358
NM_022830
NM_024056
NM_024075
NM_024104
NM_024299
NM_024496
NM_024619
NM_024682
NM_024731
NM_024939
NM_025075
NM_025215
NM_025240
NM_030912
NM_030961
NM_031208
NM_031262
NM_031263
NM_031369
NM_031370
NM_031901
NM_032111
NM_032374
NM_032521
NM_032635
NM_032790
NM_032855
NM_033267
NM_033318
NM_033520
NM_033546
NM_033549
NM_052925
NM_053046
NM_053067
NM_057161
NM_057180
NM_080594
NM_080677
NM_080686
NM_080732
NM_080911
NM_130443
NM_133376
NM_133452
NM_133476
NM_133480
NM_138336
NM_138369
NM_138689
NM_138701
NM_138774
NM_138820
NM_139071
NM_139353
NM_145185
NM_145252
NM_145341
NM_145870
NM_145871
NM_148903
NM_148912
NM_148913
NM_152227
NM_152308
NM_152713
NM_152743
NM_153464
NM_153477
NM_173073
NM_173179
NM_174913
NM_175063
NM_176096
NM_177401
NM_177542
NM_177948
NM_177963
NM_178502
NM_181050
NM_181357
NM_181466
NM_181468
NM_181886
NM_181887
NM_181888
NM_181889
NM_181890
NM_181891
NM_181892
NM_182486
NM_182565
NM_182685
NM_182776
NM_182811
NM_182849
NM_182852
NM_182917
NM_198175
NM_198318
NM_198527
NM_198591
NM_198841
NM_201436
NM_201516
NM_201517
NM_201542
NM_201627
NM_201995
NM_201997
NM_201998
NM_203462
NM_203488
NM_203500
NM_205834
NM_205835
NM_206538
NM_206839
NM_207042
NM_207043
NM_207044
NM_207045
NM_207046
NM_207047
NM_207446
NM_212471
NM_212472
NM_000050

## Sheet: Ae
NM_000126
NM_000175
NM_000181
NM_000182
NM_000193
NM_000284
NM_000289
NM_000291
NM_000294
NM_000356
NM_000404
NM_000414
NM_000454
NM_000521
NM_000527
NM_000597
NM_000701
NM_000858
NM_000883
NM_000941
NM_000969
NM_000980
NM_000991
NM_001001438
NM_001001520
NM_001001973
NM_001001975
NM_001002244
NM_001002245
NM_001002246
NM_001002247
NM_001002248
NM_001002877
NM_001002878
NM_001002879
NM_001003785
NM_001003891
NM_001003941
NM_001005333
NM_001005386
NM_001005409
NM_001005909
NM_001006616
NM_001006618
NM_001007227
NM_001007228
NM_001007229
NM_001007230
NM_001007468
NM_001007553
NM_001008222
NM_001008485
NM_001008486
NM_001008800
NM_001009186
NM_001009993
NM_001011546
NM_001012321
NM_001012614
NM_001013436
NM_001013438
NM_001013843
NM_001014446
NM_001014794
NM_001014831
NM_001014832
NM_001014834
NM_001014835
NM_001017423
NM_001018050
NM_001018052
NM_001024212
NM_001024213
NM_001024226
NM_001024649
NM_001024937
NM_001025203
NM_001025204
NM_001025366
NM_001025367
NM_001025368
NM_001025369
NM_001025370
NM_001028
NM_001030006
NM_001031
NM_001032288
NM_001033518
NM_001033519
NM_001033556
NM_001033569
NM_001033570
NM_001033571
NM_001033572
NM_001033574
NM_001033756
NM_001034996
NM_001035521
NM_001037328
NM_001037639
NM_001040056
NM_001040158
NM_001040439
NM_001042410
NM_001042414
NM_001042465
NM_001042466
NM_001042472
NM_001042576
NM_001042631
NM_001042635
NM_001043351
NM_001043352
NM_001043353
NM_001048218
NM_001064
NM_001076677
NM_001077516
NM_001077525
NM_001077526
NM_001079559
NM_001079811
NM_001080419
NM_001082959
NM_001083613
NM_001096
NM_001098
NM_001098209
NM_001098210
NM_001098520
NM_001098521
NM_001098522
NM_001098632
NM_001098633
NM_001100176
NM_001102
NM_001102605
NM_001102667
NM_001102668
NM_001105192
NM_001109891
NM_001111020
NM_001111077
NM_001111322
NM_001113202
NM_001114089
NM_001114099
NM_001114100
NM_001115156
NM_001122606
NM_001122823
NM_001123377
NM_001127
NM_001127204
NM_001127206
NM_001127228
NM_001127393
NM_001127716
NM_001128591
NM_001128592
NM_001128612
NM_001128613
NM_001128918
NM_001128919
NM_001128920
NM_001128921
NM_001129765
NM_001129884
NM_001130004
NM_001130005
NM_001130006
NM_001130089
NM_001130144
NM_001130420
NM_001130438
NM_001130517
NM_001130523
NM_001130823
NM_001130824
NM_001130825
NM_001134335
NM_001134422
NM_001134671
NM_001134774
NM_001134775
NM_001134776
NM_001135055
NM_001135110
NM_001135245
NM_001135602
NM_001135636
NM_001135637
NM_001135653
NM_001135654
NM_001136040
NM_001136044
NM_001136134
NM_001136135
NM_001136557
NM_001136558
NM_001141969
NM_001141970
NM_001142276
NM_001142277
NM_001142278
NM_001142289
NM_001142290
NM_001142291
NM_001142462
NM_001142502
NM_001142565
NM_001142573
NM_001142574
NM_001142575
NM_001142673
NM_001142864
NM_001143682
NM_001145436
NM_001145437
NM_001145513
NM_001145549
NM_001153
NM_001154
NM_001156
NM_001183
NM_001218
NM_001247
NM_001273
NM_001282
NM_001320
NM_001328
NM_001344
NM_001350
NM_001359
NM_001360
NM_001376
NM_001379
NM_001404
NM_001494
NM_001519
NM_001521
NM_001535
NM_001545
NM_001571
NM_001605
NM_001606
NM_001625
NM_001626
NM_001640
NM_001642
NM_001658
NM_001659
NM_001660
NM_001664
NM_001687
NM_001688
NM_001694
NM_001746
NM_001762
NM_001833
NM_001863
NM_001904
NM_001914
NM_001958
NM_001970
NM_001985
NM_002014
NM_002047
NM_002070
NM_002079
NM_002080
NM_002086
NM_002094
NM_002097
NM_002103
NM_002131
NM_002134
NM_002149
NM_002161
NM_002204
NM_002337
NM_002340
NM_002376
NM_002382
NM_002401
NM_002412
NM_002419
NM_002461
NM_002473
NM_002492
NM_002493
NM_002496
NM_002540
NM_002541
NM_002596
NM_002631
NM_002634
NM_002651
NM_002654
NM_002695
NM_002696
NM_002705
NM_002709
NM_002710
NM_002715
NM_002746
NM_002778
NM_002789
NM_002790
NM_002791
NM_002794
NM_002809
NM_002810
NM_002813
NM_002817
NM_002827
NM_002856
NM_002860
NM_002862
NM_002880
NM_002883
NM_002904
NM_002911
NM_002939
NM_002950
NM_002967
NM_003000
NM_003045
NM_003073
NM_003075
NM_003089
NM_003127
NM_003129
NM_003132
NM_003136
NM_003161
NM_003169
NM_003170
NM_003286
NM_003288
NM_003299
NM_003312
NM_003331
NM_003365
NM_003366
NM_003370
NM_003374
NM_003376
NM_003379
NM_003404
NM_003487
NM_003488
NM_003491
NM_003587
NM_003610
NM_003626
NM_003678
NM_003680
NM_003681
NM_003707
NM_003721
NM_003750
NM_003768
NM_003791
NM_003795
NM_003815
NM_003819
NM_003859
NM_003901
NM_003934
NM_003973
NM_004034
NM_004147
NM_004161
NM_004187
NM_004193
NM_004223
NM_004231
NM_004281
NM_004283
NM_004301
NM_004302
NM_004313
NM_004339
NM_004397
NM_004427
NM_004450
NM_004462
NM_004486
NM_004501
NM_004517
NM_004528
NM_004539
NM_004541
NM_004542
NM_004544
NM_004583
NM_004587
NM_004595
NM_004602
NM_004632
NM_004637
NM_004663
NM_004691
NM_004698
NM_004712
NM_004768
NM_004793
NM_004800
NM_004818
NM_004832
NM_004846
NM_004872
NM_004882
NM_004888
NM_004891
NM_004892
NM_004894
NM_004922
NM_004924
NM_004964
NM_004990
NM_005003
NM_005017
NM_005027
NM_005063
NM_005078
NM_005082
NM_005087
NM_005137
NM_005146
NM_005147
NM_005148
NM_005174
NM_005184
NM_005231
NM_005255
NM_005313
NM_005419
NM_005501
NM_005505
NM_005548
NM_005572
NM_005669
NM_005676
NM_005682
NM_005716
NM_005721
NM_005722
NM_005730
NM_005731
NM_005736
NM_005754
NM_005776
NM_005777
NM_005778
NM_005817
NM_005828
NM_005863
NM_005877
NM_005884
NM_005896
NM_005899
NM_005918
NM_005968
NM_005984
NM_005998
NM_006004
NM_006012
NM_006023
NM_006054
NM_006058
NM_006066
NM_006107
NM_006148
NM_006201
NM_006245
NM_006247
NM_006268
NM_006292
NM_006302
NM_006303
NM_006321
NM_006324
NM_006336
NM_006342
NM_006356
NM_006360
NM_006380
NM_006387
NM_006397
NM_006409
NM_006410
NM_006430
NM_006431
NM_006445
NM_006534
NM_006538
NM_006541
NM_006555
NM_006559
NM_006570
NM_006585
NM_006590
NM_006600
NM_006601
NM_006621
NM_006623
NM_006644
NM_006659
NM_006666
NM_006696
NM_006703
NM_006708
NM_006709
NM_006711
NM_006758
NM_006807
NM_006811
NM_006814
NM_006815
NM_006819
NM_006826
NM_006827
NM_006835
NM_006837
NM_006842
NM_006861
NM_006870
NM_006893
NM_006979
NM_006986
NM_007011
NM_007096
NM_007121
NM_007158
NM_007176
NM_007178
NM_007241
NM_007262
NM_007317
NM_007367
NM_007372
NM_012087
NM_012088
NM_012111
NM_012121
NM_012171
NM_012179
NM_012203
NM_012247
NM_012308
NM_012321
NM_012336
NM_012346
NM_012391
NM_012410
NM_012428
NM_012433
NM_012437
NM_012470
NM_012474
NM_012478
NM_012479
NM_013234
NM_013283
NM_013312
NM_013321
NM_013325
NM_013335
NM_013336
NM_013366
NM_013392
NM_013417
NM_014003
NM_014014
NM_014018
NM_014067
NM_014142
NM_014183
NM_014184
NM_014188
NM_014225
NM_014230
NM_014267
NM_014275
NM_014280
NM_014294
NM_014298
NM_014300
NM_014306
NM_014315
NM_014316
NM_014338
NM_014342
NM_014389
NM_014413
NM_014455
NM_014487
NM_014500
NM_014516
NM_014596
NM_014649
NM_014663
NM_014673
NM_014680
NM_014700
NM_014713
NM_014741
NM_014748
NM_014752
NM_014754
NM_014762
NM_014779
NM_014847
NM_014861
NM_014868
NM_014889
NM_014972
NM_014977
NM_015027
NM_015043
NM_015133
NM_015140
NM_015160
NM_015229
NM_015246
NM_015315
NM_015327
NM_015329
NM_015388
NM_015416
NM_015456
NM_015466
NM_015514
NM_015527
NM_015543
NM_015590
NM_015600
NM_015610
NM_015638
NM_015698
NM_015716
NM_015726
NM_015889
NM_015897
NM_015904
NM_015907
NM_015922
NM_015926
NM_015987
NM_016003
NM_016030
NM_016039
NM_016046
NM_016057
NM_016071
NM_016077
NM_016091
NM_016128
NM_016147
NM_016174
NM_016237
NM_016291
NM_016292
NM_016322
NM_016333
NM_016390
NM_016407
NM_016410
NM_016424
NM_016476
NM_016479
NM_016553
NM_016589
NM_016607
NM_016627
NM_016647
NM_016732
NM_016841
NM_017452
NM_017453
NM_017454
NM_017455
NM_017548
NM_017566
NM_017592
NM_017721
NM_017730
NM_017747
NM_017755
NM_017758
NM_017814
NM_017836
NM_017840
NM_017854
NM_017871
NM_017895
NM_017971
NM_017978
NM_017999
NM_018011
NM_018032
NM_018089
NM_018119
NM_018198
NM_018407
NM_018434
NM_018453
NM_018462
NM_018622
NM_018649
NM_018671
NM_018838
NM_018922
NM_018946
NM_019006
NM_019059
NM_019088
NM_019589
NM_019613
NM_019852
NM_020117
NM_020135
NM_020166
NM_020210
NM_020246
NM_020387
NM_020414
NM_020428
NM_020532
NM_020680
NM_020690
NM_020713
NM_020746
NM_020898
NM_020908
NM_020960
NM_020967
NM_020992
NM_021004
NM_021070
NM_021102
NM_021126
NM_021129
NM_021131
NM_021727
NM_021729
NM_021978
NM_022039
NM_022130
NM_022170
NM_022485
NM_022754
NM_022758
NM_022822
NM_022839
NM_023079
NM_023928
NM_024071
NM_024072
NM_024092
NM_024100
NM_024294
NM_024295
NM_024668
NM_024684
NM_024755
NM_024811
NM_024827
NM_024896
NM_024927
NM_025126
NM_025146
NM_025149
NM_025150
NM_025256
NM_030581
NM_030662
NM_030789
NM_030810
NM_031203
NM_031210
NM_031426
NM_031434
NM_031844
NM_031902
NM_031992
NM_032204
NM_032310
NM_032311
NM_032333
NM_032344
NM_032364
NM_032375
NM_032429
NM_032431
NM_032486
NM_032569
NM_032630
NM_032631
NM_032632
NM_032737
NM_032747
NM_032796
NM_032830
NM_033296
NM_033657
NM_052924
NM_052963
NM_053001
NM_053035
NM_054012
NM_054035
NM_058216
NM_078468
NM_079834
NM_080916
NM_080918
NM_130395
NM_130465
NM_130791
NM_130800
NM_130801
NM_134324
NM_134440
NM_138288
NM_138338
NM_138392
NM_138414
NM_138418
NM_138501
NM_138565
NM_138609
NM_138610
NM_138621
NM_138761
NM_138763
NM_138764
NM_139067
NM_139215
NM_139323
NM_144570
NM_144604
NM_144732
NM_145080
NM_145112
NM_145113
NM_145114
NM_145116
NM_145255
NM_145330
NM_145730
NM_145899
NM_145901
NM_145902
NM_145903
NM_148172
NM_148175
NM_148923
NM_152295
NM_152398
NM_152516
NM_152696
NM_152705
NM_152783
NM_152827
NM_152856
NM_152862
NM_152924
NM_152925
NM_152926
NM_152927
NM_152928
NM_153326
NM_153373
NM_153437
NM_153649
NM_153718
NM_153719
NM_153827
NM_153828
NM_170663
NM_170707
NM_170708
NM_170783
NM_172230
NM_172231
NM_173701
NM_173810
NM_174921
NM_175932
NM_176792
NM_176805
NM_177947
NM_177983
NM_178000
NM_178001
NM_178003
NM_178014
NM_178042
NM_178136
NM_178326
NM_178580
NM_178581
NM_180976
NM_180977
NM_181659
NM_181671
NM_182470
NM_182471
NM_182491
NM_182679
NM_182739
NM_183243
NM_194271
NM_194280
NM_197957
NM_198044
NM_198045
NM_198241
NM_198242
NM_198244
NM_198268
NM_198395
NM_198402
NM_198447
NM_198597
NM_198830
NM_198868
NM_198880
NM_199004
NM_199129
NM_199203
NM_199359
NM_199360
NM_199361
NM_199362
NM_199363
NM_199368
NM_201412
NM_201428
NM_201429
NM_201430
NM_201434
NM_201575
NM_202467
NM_202468
NM_202469
NM_202470
NM_202494
NM_203351
NM_203364
NM_203383
NM_203384
NM_203385
NM_203499
NM_203506
NM_205847
NM_206925
NM_206962
NM_207118
NM_207191
NM_207194
NM_207195
NM_207196
NM_207197
NM_207520
NM_207672
NM_212502
NM_212503
NM_213645
NM_000071

## Sheet: Af
NM_000067
NM_000075
NM_000099
NM_000116
NM_000146
NM_000270
NM_000310
NM_000374
NM_000402
NM_000485
NM_000551
NM_000660
NM_000687
NM_000972
NM_000976
NM_000979
NM_000981
NM_000986
NM_000987
NM_000988
NM_001001
NM_001001503
NM_001001655
NM_001001795
NM_001002027
NM_001003713
NM_001003714
NM_001004
NM_001005413
NM_001005910
NM_001005911
NM_001006639
NM_001006640
NM_001006941
NM_001007239
NM_001010858
NM_001012662
NM_001012664
NM_001012727
NM_001013251
NM_001013257
NM_001014433
NM_001014436
NM_001014764
NM_001014837
NM_001014838
NM_001014840
NM_001015
NM_001015892
NM_001017
NM_001017963
NM_001017964
NM_001017970
NM_001018073
NM_001019
NM_001024
NM_001024465
NM_001024466
NM_001024957
NM_001025
NM_001025070
NM_001025071
NM_001026
NM_001030009
NM_001030018
NM_001031696
NM_001032381
NM_001032382
NM_001032383
NM_001032384
NM_001032393
NM_001033056
NM_001033088
NM_001033521
NM_001033930
NM_001034116
NM_001037144
NM_001037494
NM_001037495
NM_001037637
NM_001037663
NM_001037811
NM_001039140
NM_001039178
NM_001039355
NM_001039465
NM_001039690
NM_001039847
NM_001039848
NM_001040097
NM_001040098
NM_001040099
NM_001040138
NM_001040427
NM_001040431
NM_001042461
NM_001042462
NM_001042539
NM_001042540
NM_001042616
NM_001043229
NM_001048241
NM_001077399
NM_001078171
NM_001078650
NM_001078651
NM_001079684
NM_001079685
NM_001079862
NM_001080849
NM_001083314
NM_001085365
NM_001087
NM_001098576
NM_001098577
NM_001098616
NM_001098673
NM_001099402
NM_001100418
NM_001100419
NM_001105538
NM_001113407
NM_001114617
NM_001114618
NM_001122956
NM_001127213
NM_001127890
NM_001130410
NM_001130674
NM_001130725
NM_001130847
NM_001134340
NM_001135635
NM_001135750
NM_001135947
NM_001135998
NM_001136035
NM_001136050
NM_001136201
NM_001136202
NM_001142282
NM_001142283
NM_001142284
NM_001142298
NM_001142299
NM_001142392
NM_001142463
NM_001142467
NM_001142547
NM_001142604
NM_001142726
NM_001143679
NM_001143680
NM_001143681
NM_001143780
NM_001143853
NM_001143984
NM_001145265
NM_001145266
NM_001145374
NM_001145375
NM_001145661
NM_001145662
NM_001157
NM_001190
NM_001207
NM_001219
NM_001288
NM_001305
NM_001307
NM_001363
NM_001375
NM_001398
NM_001416
NM_001436
NM_001487
NM_001607
NM_001654
NM_001662
NM_001728
NM_001745
NM_001757
NM_001831
NM_001861
NM_001865
NM_001866
NM_001873
NM_001912
NM_001923
NM_001959
NM_001967
NM_001997
NM_002032
NM_002046
NM_002085
NM_002087
NM_002109
NM_002157
NM_002228
NM_002229
NM_002346
NM_002355
NM_002383
NM_002394
NM_002449
NM_002452
NM_002468
NM_002488
NM_002494
NM_002635
NM_002668
NM_002768
NM_002787
NM_002792
NM_002805
NM_002808
NM_002812
NM_002876
NM_003009
NM_003047
NM_003091
NM_003096
NM_003135
NM_003139
NM_003142
NM_003143
NM_003145
NM_003168
NM_003187
NM_003217
NM_003254
NM_003258
NM_003273
NM_003309
NM_003311
NM_003333
NM_003355
NM_003449
NM_003564
NM_003601
NM_003710
NM_003712
NM_003730
NM_003746
NM_003754
NM_003761
NM_003769
NM_003789
NM_003824
NM_003893
NM_003900
NM_003969
NM_004045
NM_004048
NM_004083
NM_004099
NM_004135
NM_004208
NM_004214
NM_004228
NM_004255
NM_004344
NM_004461
NM_004493
NM_004499
NM_004552
NM_004563
NM_004640
NM_004708
NM_004710
NM_004749
NM_004765
NM_004780
NM_004813
NM_004889
NM_004890
NM_004905
NM_004911
NM_004926
NM_004927
NM_004943
NM_004957
NM_005015
NM_005022
NM_005104
NM_005175
NM_005194
NM_005326
NM_005340
NM_005342
NM_005345
NM_005346
NM_005348
NM_005354
NM_005412
NM_005439
NM_005469
NM_005498
NM_005507
NM_005516
NM_005581
NM_005617
NM_005620
NM_005628
NM_005710
NM_005717
NM_005724
NM_005735
NM_005749
NM_005787
NM_005789
NM_005801
NM_005809
NM_005850
NM_005866
NM_005872
NM_005888
NM_005997
NM_006013
NM_006098
NM_006145
NM_006275
NM_006294
NM_006319
NM_006347
NM_006351
NM_006384
NM_006392
NM_006402
NM_006412
NM_006427
NM_006432
NM_006441
NM_006442
NM_006460
NM_006464
NM_006468
NM_006556
NM_006579
NM_006597
NM_006636
NM_006667
NM_006743
NM_006764
NM_006795
NM_006833
NM_006848
NM_006888
NM_006925
NM_007057
NM_007065
NM_007104
NM_007183
NM_007209
NM_007254
NM_007277
NM_007315
NM_007355
NM_007362
NM_007364
NM_012073
NM_012094
NM_012145
NM_012268
NM_012459
NM_013237
NM_013242
NM_013247
NM_013328
NM_013346
NM_013388
NM_014045
NM_014062
NM_014063
NM_014187
NM_014206
NM_014222
NM_014248
NM_014330
NM_014341
NM_014399
NM_014400
NM_014408
NM_014437
NM_014463
NM_014520
NM_014604
NM_014623
NM_014740
NM_014955
NM_015292
NM_015311
NM_015399
NM_015449
NM_015636
NM_015654
NM_015665
NM_015675
NM_015676
NM_015679
NM_015680
NM_015710
NM_015917
NM_015918
NM_015921
NM_015935
NM_015937
NM_015953
NM_015956
NM_015966
NM_015971
NM_016016
NM_016035
NM_016050
NM_016055
NM_016070
NM_016080
NM_016096
NM_016146
NM_016209
NM_016222
NM_016223
NM_016272
NM_016310
NM_016311
NM_016319
NM_016326
NM_016404
NM_016462
NM_016504
NM_016545
NM_016565
NM_016594
NM_016630
NM_016951
NM_017457
NM_017510
NM_017647
NM_017688
NM_017815
NM_017823
NM_017882
NM_017907
NM_018035
NM_018044
NM_018114
NM_018127
NM_018135
NM_018224
NM_018235
NM_018389
NM_018455
NM_018648
NM_018833
NM_018840
NM_018955
NM_018983
NM_019037
NM_019056
NM_019597
NM_020151
NM_020154
NM_020158
NM_020169
NM_020189
NM_020230
NM_020360
NM_020444
NM_020470
NM_020529
NM_020531
NM_020548
NM_020677
NM_021019
NM_021034
NM_021075
NM_021095
NM_021107
NM_021121
NM_021128
NM_021170
NM_021254
NM_021709
NM_021932
NM_021934
NM_021976
NM_021999
NM_022104
NM_022121
NM_022163
NM_022167
NM_022449
NM_022551
NM_022717
NM_022760
NM_022827
NM_023009
NM_023936
NM_023948
NM_024006
NM_024029
NM_024038
NM_024060
NM_024065
NM_024096
NM_024292
NM_024293
NM_024319
NM_024334
NM_024336
NM_024531
NM_024536
NM_024658
NM_024710
NM_024839
NM_025124
NM_025234
NM_030815
NM_030900
NM_030914
NM_030930
NM_030938
NM_031266
NM_031280
NM_031298
NM_031450
NM_031485
NM_031903
NM_032014
NM_032015
NM_032112
NM_032118
NM_032193
NM_032286
NM_032302
NM_032345
NM_032349
NM_032377
NM_032412
NM_032479
NM_032492
NM_032574
NM_032683
NM_032799
NM_032840
NM_032848
NM_032868
NM_032881
NM_032906
NM_032907
NM_032993
NM_032997
NM_033022
NM_033070
NM_033161
NM_033362
NM_033363
NM_033416
NM_052850
NM_052969
NM_053051
NM_057174
NM_058163
NM_058192
NM_079423
NM_080598
NM_138334
NM_138358
NM_138387
NM_138425
NM_138740
NM_139266
NM_144582
NM_145074
NM_145253
NM_145266
NM_145812
NM_145813
NM_145868
NM_145869
NM_145918
NM_146387
NM_146388
NM_147157
NM_148178
NM_148179
NM_152833
NM_153201
NM_170738
NM_170739
NM_173659
NM_173852
NM_174869
NM_174894
NM_174911
NM_175614
NM_175732
NM_176793
NM_176794
NM_176863
NM_177526
NM_177543
NM_177973
NM_178190
NM_178191
NM_181311
NM_181312
NM_181313
NM_181514
NM_181515
NM_181575
NM_181640
NM_181641
NM_181642
NM_181651
NM_181652
NM_182523
NM_182639
NM_184041
NM_194326
NM_198156
NM_198202
NM_198216
NM_198398
NM_198446
NM_198589
NM_198897
NM_198902
NM_198941
NM_198948
NM_198949
NM_198950
NM_198952
NM_199069
NM_199070
NM_199073
NM_199074
NM_199122
NM_199249
NM_199250
NM_199483
NM_201265
NM_203298
NM_203386
NM_203387
NM_203388
NM_203389
NM_203434
NM_206824
NM_207002
NM_207168
NM_207340
NM_213611
NM_213720

## Sheet: Ag
NM_000107
NM_000113
NM_000152
NM_000169
NM_000366
NM_000455
NM_000516
NM_000593
NM_000683
NM_000709
NM_000837
NM_000937
NM_000977
NM_001001560
NM_001002249
NM_001003684
NM_001006946
NM_001008709
NM_001008897
NM_001009
NM_001009184
NM_001009552
NM_001009570
NM_001010974
NM_001014839
NM_001014841
NM_001015052
NM_001017987
NM_001018004
NM_001018005
NM_001018006
NM_001018007
NM_001018020
NM_001022
NM_001031714
NM_001032367
NM_001033026
NM_001033549
NM_001037984
NM_001039457
NM_001039476
NM_001039490
NM_001039492
NM_001039550
NM_001039577
NM_001040146
NM_001040456
NM_001040457
NM_001040664
NM_001042368
NM_001042483
NM_001042679
NM_001077350
NM_001077488
NM_001077489
NM_001079803
NM_001079804
NM_001079863
NM_001080453
NM_001081492
NM_001081559
NM_001083113
NM_001083600
NM_001086521
NM_001098533
NM_001098784
NM_001098785
NM_001098833
NM_001101
NM_001105530
NM_001110556
NM_001110792
NM_001114331
NM_001127190
NM_001127662
NM_001127663
NM_001127664
NM_001127665
NM_001127666
NM_001127667
NM_001130079
NM_001130107
NM_001130442
NM_001130524
NM_001130969
NM_001130970
NM_001130971
NM_001131016
NM_001131017
NM_001131018
NM_001136018
NM_001136033
NM_001136203
NM_001136472
NM_001136473
NM_001139441
NM_001139457
NM_001141936
NM_001142285
NM_001142448
NM_001142449
NM_001142450
NM_001142451
NM_001142499
NM_001142500
NM_001142554
NM_001142646
NM_001143888
NM_001143889
NM_001143890
NM_001145138
NM_001283
NM_001287
NM_001383
NM_001450
NM_001456
NM_001537
NM_001539
NM_001572
NM_001862
NM_001919
NM_001933
NM_001950
NM_002038
NM_002067
NM_002116
NM_002342
NM_002434
NM_002435
NM_002675
NM_002708
NM_002798
NM_002819
NM_002824
NM_002882
NM_002931
NM_002949
NM_002970
NM_002997
NM_003124
NM_003195
NM_003486
NM_003575
NM_003620
NM_003655
NM_003683
NM_003755
NM_003792
NM_003897
NM_003910
NM_003952
NM_003959
NM_003977
NM_004029
NM_004031
NM_004047
NM_004078
NM_004127
NM_004146
NM_004148
NM_004152
NM_004168
NM_004295
NM_004309
NM_004317
NM_004324
NM_004356
NM_004357
NM_004373
NM_004383
NM_004390
NM_004395
NM_004424
NM_004435
NM_004547
NM_004553
NM_004584
NM_004628
NM_004642
NM_004766
NM_004860
NM_005112
NM_005125
NM_005189
NM_005253
NM_005273
NM_005343
NM_005481
NM_005526
NM_005533
NM_005558
NM_005641
NM_005745
NM_005762
NM_005796
NM_005870
NM_005967
NM_006086
NM_006099
NM_006122
NM_006187
NM_006284
NM_006332
NM_006341
NM_006349
NM_006367
NM_006396
NM_006400
NM_006429
NM_006443
NM_006454
NM_006456
NM_006462
NM_006494
NM_006513
NM_006612
NM_006693
NM_006736
NM_006753
NM_006755
NM_006813
NM_006830
NM_006899
NM_006907
NM_006908
NM_007033
NM_007056
NM_007103
NM_007165
NM_007173
NM_007221
NM_007263
NM_007285
NM_007371
NM_012242
NM_012245
NM_012264
NM_012385
NM_012394
NM_012473
NM_013232
NM_013245
NM_013274
NM_013291
NM_013365
NM_013387
NM_014047
NM_014064
NM_014077
NM_014161
NM_014173
NM_014281
NM_014301
NM_014335
NM_014730
NM_014780
NM_014931
NM_015260
NM_015414
NM_015523
NM_015537
NM_015584
NM_015659
NM_015666
NM_015898
NM_015963
NM_016024
NM_016069
NM_016151
NM_016172
NM_016175
NM_016176
NM_016201
NM_016219
NM_016399
NM_016400
NM_016454
NM_016491
NM_016494
NM_016547
NM_016639
NM_017432
NM_017491
NM_017503
NM_017514
NM_017528
NM_017572
NM_017582
NM_017590
NM_017702
NM_017722
NM_017798
NM_017843
NM_017877
NM_017896
NM_018045
NM_018067
NM_018209
NM_018270
NM_018321
NM_018683
NM_018890
NM_019034
NM_019058
NM_019070
NM_019096
NM_020218
NM_020243
NM_020385
NM_020963
NM_021035
NM_021168
NM_021259
NM_021806
NM_021959
NM_021975
NM_022117
NM_022156
NM_022489
NM_022744
NM_022767
NM_022872
NM_022873
NM_023008
NM_024067
NM_024098
NM_024112
NM_024407
NM_024571
NM_024663
NM_024718
NM_024845
NM_024881
NM_025128
NM_030752
NM_030935
NM_030937
NM_030973
NM_030978
NM_030980
NM_030981
NM_031206
NM_031209
NM_031229
NM_031449
NM_031990
NM_031991
NM_032038
NM_032039
NM_032125
NM_032188
NM_032353
NM_032493
NM_032525
NM_032527
NM_032673
NM_032885
NM_032940
NM_033239
NM_033240
NM_033244
NM_033246
NM_033247
NM_033249
NM_033250
NM_033251
NM_033420
NM_033643
NM_052848
NM_052987
NM_052988
NM_053056
NM_058190
NM_058246
NM_078480
NM_080426
NM_080670
NM_080881
NM_133328
NM_133373
NM_138439
NM_138462
NM_138471
NM_138496
NM_138570
NM_138769
NM_139029
NM_139030
NM_139315
NM_145905
NM_152285
NM_152832
NM_153200
NM_153824
NM_170607
NM_172195
NM_174855
NM_175609
NM_175847
NM_176795
NM_176818
NM_178150
NM_178167
NM_178336
NM_178582
NM_178863
NM_180982
NM_181304
NM_181305
NM_181306
NM_181307
NM_181485
NM_182507
NM_182923
NM_182958
NM_194460
NM_198204
NM_198205
NM_198252
NM_198488
NM_198799
NM_198976
NM_199002
NM_199054
NM_199184
NM_199287
NM_199442
NM_199444
NM_201555
NM_202001
NM_206873
NM_212492
NM_213595
NM_001020818

## Sheet: B
NM_001020819
NM_001020820
NM_001020821
NM_001348
NM_001964
NM_003290
NM_015516
NM_138373
NM_178511
NM_000177
NM_000435
NM_000875
NM_000964
NM_001002017
NM_001002018
NM_001005271
NM_001005336
NM_001005619
NM_001005920
NM_001007074
NM_001009996
NM_001010938
NM_001012300
NM_001012333
NM_001012334
NM_001014431
NM_001014432
NM_001015881
NM_001017917
NM_001018008
NM_001018137
NM_001025242
NM_001025243
NM_001035235
NM_001039877
NM_001040100
NM_001042469
NM_001042470
NM_001042610
NM_001042678
NM_001042728
NM_001076674
NM_001076684
NM_001077397
NM_001079846
NM_001080950
NM_001081560
NM_001081562
NM_001081563
NM_001085454
NM_001098208
NM_001099784
NM_001102564
NM_001103175
NM_001105079
NM_001112726
NM_001114619
NM_001114620
NM_001120
NM_001122955
NM_001128631
NM_001128845
NM_001128846
NM_001128847
NM_001128848
NM_001129994
NM_001129995
NM_001130012
NM_001130053
NM_001130055
NM_001130056
NM_001130069
NM_001130072
NM_001130702
NM_001134231
NM_001134423
NM_001134473
NM_001135040
NM_001135041
NM_001135054
NM_001135700
NM_001135701
NM_001142350
NM_001142419
NM_001142420
NM_001142421
NM_001142422
NM_001142427
NM_001142428
NM_001142431
NM_001142432
NM_001142641
NM_001143944
NM_001144925
NM_001144944
NM_001144945
NM_001145145
NM_001145303
NM_001145527
NM_001569
NM_001810
NM_001878
NM_001913
NM_001916
NM_001960
NM_002191
NM_002201
NM_002335
NM_002391
NM_002406
NM_002462
NM_002566
NM_002730
NM_003367
NM_003403
NM_003470
NM_003779
NM_003780
NM_003801
NM_003915
NM_003917
NM_004082
NM_004184
NM_004359
NM_004380
NM_004408
NM_004409
NM_004604
NM_004649
NM_004699
NM_004714
NM_004759
NM_004761
NM_004785
NM_004862
NM_004907
NM_004953
NM_005028
NM_005101
NM_005115
NM_005163
NM_005206
NM_005234
NM_005262
NM_005452
NM_005632
NM_005803
NM_005861
NM_006014
NM_006035
NM_006266
NM_006428
NM_006483
NM_006484
NM_006526
NM_006602
NM_006801
NM_006869
NM_007040
NM_007215
NM_007278
NM_007346
NM_012140
NM_012212
NM_012225
NM_012401
NM_013333
NM_013379
NM_013403
NM_013433
NM_013974
NM_013993
NM_013994
NM_014030
NM_014233
NM_014235
NM_014260
NM_014329
NM_014405
NM_014417
NM_014453
NM_014567
NM_014615
NM_014727
NM_014811
NM_014856
NM_014866
NM_014935
NM_014941
NM_015005
NM_015037
NM_015276
NM_015335
NM_015339
NM_015356
NM_015379
NM_015411
NM_015629
NM_016047
NM_016208
NM_016368
NM_016823
NM_017458
NM_017495
NM_017588
NM_017729
NM_017770
NM_017885
NM_017900
NM_017949
NM_018337
NM_018426
NM_018715
NM_019082
NM_020062
NM_020132
NM_020184
NM_020376
NM_020378
NM_020686
NM_020719
NM_021134
NM_021174
NM_022450
NM_022552
NM_022574
NM_022772
NM_023019
NM_024036
NM_024042
NM_024043
NM_024107
NM_024339
NM_024653
NM_024757
NM_024798
NM_025082
NM_025157
NM_030629
NM_030665
NM_030818
NM_030928
NM_031297
NM_031946
NM_032268
NM_032304
NM_032378
NM_032389
NM_032595
NM_032667
NM_032807
NM_032902
NM_032960
NM_033375
NM_033557
NM_052873
NM_052876
NM_054013
NM_080548
NM_080796
NM_080822
NM_080861
NM_138778
NM_144686
NM_144772
NM_145030
NM_145685
NM_173211
NM_173853
NM_175629
NM_175744
NM_175875
NM_177441
NM_178148
NM_180990
NM_181358
NM_181442
NM_181500
NM_181527
NM_181552
NM_181715
NM_182706
NM_182972
NM_183057
NM_183425
NM_198155
NM_198269
NM_198334
NM_198335
NM_198426
NM_198576
NM_199290
NM_201380
NM_201381
NM_201384
NM_201524
NM_201525
NM_203346
NM_207115
NM_207291
NM_207346
NM_213646
NM_078467
NM_000389
NM_001004431
NM_001010972
NM_001037335
NM_001673
NM_001924
NM_003461
NM_004864
NM_005451
NM_006763
NM_012396
NM_015920
NM_031459
NM_033405
NM_133436
NM_183356
NM_203352
NM_213636
NM_000018

## Sheet: REPAIR-A
NM_000043
NM_001127240
NM_014417
NM_001127242
NM_022112
NM_002312
NM_001702
NM_001759
NM_000618
NM_078467
NM_000389
NM_001924

## Sheet: REPAIR-B
NM_058195
NM_004088
NM_000602
NM_005053
NM_002592
NM_032996
NM_001229
NM_033356
NM_001080125
NM_001517
NM_001126116
NM_001145306
NM_002639
NM_197967
NM_197966
NM_001196
NM_001111284
NM_001126241

[truncated: 4 more sheets: REPAIR-C, REPAIR-D, REPAIR-E, Feuil1]
